# Supplementary material for: Selection of chemically defined media for CHO cell fed-batch culture processes
Source: Cytotechnology. 2016 Nov 29;69(1):39–56. doi: 10.1007/s10616-016-0036-5 (PMC5264622; doi:10.1007/s10616-016-0036-5)
Supplement: Supplementary file 2 — Supplementary material 2 (XLSX 70 kb) [file 10616_2016_36_MOESM2_ESM.xlsx]

## Sheet: Sheet1
	amino acids																						sugars									organic acids												other organic compounds
	alanine	arginine	aspartic acid	asparagine	cysteine	cystine	glutamic acid	glutamine	glycine	histidine	hydroxyproline	isoleucine	leucine	lysine	methionine	phenylalanine	proline	serine	threonine	tryptophane	tyrosine	valine	fucose	galactose	glucose	glucose-1-phosphate	lactose	mannose	raffinose	sucrose	xylose	acetic acid	butyric&2-hydroxybutyric acids	3-hydroxybutyric acid	citric acid	formic acid	fumaric acid	isovaleric acid	lactic acid	maleic acid	propionic acid	pyruvic acid	succinic acid	acetone	adenine	adenosine	cytidine	cytosine	ethanol
Sample ID \ units	mM		mM	mM	mM	mM	mM	mM	mM	mM	mM	mM	mM	mM	mM	mM	mM	mM	mM	mM	mM	mM	mM	mM	mM	mM	mM	mM	mM	mM	mM	mM	mM	mM	mM	mM	mM	mM	mM	mM	mM	mM	mM	mM	mM	mM	mM	mM	mM
LOD	0.035034		0.157596	0.00309421	nd	0.0500668	0.00266152	0.176694	0.00731904	0.0929512	0.221092	0.0390823	0.0287991	0.130033	0.0108331	0.0886263	0.186521	0.0894748	0.23294	0.129255	0.0514642	0.0365412	0.313355	0.439464	0.313355	0.261074	0.181346	0.159363	0.142708	0.130463	0.309786	0.0099552	0.0258242	0.0355227	0.0967648	0.0285334	0.0144175	0.0206882	0.14586	0.0163702	0.0656771	0.0195938	0.0109222	0.00505527	0.0479793	0.0317675	0.110861	0.0673446	0.0440626
LOQ	0.11678		0.52532	0.010314	nd	0.166889	0.00887175	0.535436	0.0243968	0.309837	0.736974	0.130274	0.0959969	0.433445	0.0361102	0.295421	0.621736	0.298249	0.77646	0.430849	0.171547	0.121804	1.04452	1.46488	1.04452	0.870246	0.604485	0.531208	0.475692	0.434877	1.03262	0.033184	0.0860807	0.118409	0.322549	0.0951113	0.0480584	0.0689608	0.48622	0.0545673	0.218924	0.0653125	0.0364073	0.0168509	0.159931	0.105892	0.369535	0.224482	0.146875
Basal media and feeds
Efficient feed A	< LOD	11.4604	7.03553	26.954	< LOD	0.729623	9.28576	< LOD	0.290188	4.85298	6.61662	13.8073	21.5516	14.6136	4.20808	6.50199	24.1771	22.7296	13.6094	4.56904	2.2814	14.9218	< LOD	< LOD	170.163	< LOD	< LOD	< LOD	< LOD	< LOD	< LOD	0.52452	< LOD	< LOD	< LOD	0.0917428	< LOD	< LOD	< LOD	< LOD	< LOD	< LOD	< LOD	< LOD	< LOD	< LOD	< LOD	< LOD	< LOD
Efficient feed B	1.94074	6.8348	4.50136	17.4651	< LOD	0.783033	4.55416	< LOD	1.14387	3.36923	2.44536	9.73662	13.9637	9.35851	4.01746	4.37479	13.1816	15.7691	7.76272	3.79284	2.30501	9.28992	< LOD	< LOD	192.45	< LOD	< LOD	< LOD	< LOD	< LOD	< LOD	0.898336	< LOD	< LOD	< LOD	< LOD	< LOD	< LOD	< LOD	< LOD	< LOD	3.58096	< LOD	< LOD	< LOD	< LOD	< LOD	< LOD	< LOD
Efficient feed C	< LOD	10.77	77.1745	18.1527	< LOD	2.33291	13.071	< LOD	< LOD	5.01665	< LOD	20.6777	39.4979	18.8845	5.00738	8.78387	12.6677	42.1044	14.989	3.2125	2.69335	24.473	< LOD	< LOD	191.086	< LOD	< LOD	< LOD	< LOD	< LOD	< LOD	< LOD	< LOD	< LOD	< LOD	0.34812	< LOD	< LOD	< LOD	< LOD	< LOD	< LOD	< LOD	< LOD	< LOD	< LOD	< LOD	< LOD	< LOD
ActiCHO feed A	17.9912	26.3727	50.9537	57.0711	< LOD	< LOD	71.8612	< LOD	< LOD	11.1461	< LOD	36.9844	60.1871	39.2242	13.7969	34.8537	30.6714	91.0229	47.5432	< LOD	< LOD	55.1847	< LOD	< LOD	435.153	< LOD	< LOD	< LOD	< LOD	< LOD	< LOD	2.76149	< LOD	< LOD	< LOD	0.218317	< LOD	< LOD	< LOD	< LOD	< LOD	< LOD	< LOD	< LOD	< LOD	< LOD	< LOD	< LOD	< LOD
ActiCHO feed B	< LOD	0	< LOD	<LOD	< LOD	140.264	<LOD	< LOD	< LOD	< LOD	< LOD	< LOD	< LOD	< LOD	< LOD	< LOD	< LOD	< LOD	< LOD	97.9255	254.508	< LOD	< LOD	< LOD	6.83793	< LOD	< LOD	< LOD	< LOD	< LOD	< LOD	18.0167	< LOD	< LOD	< LOD	0.492521	< LOD	< LOD	< LOD	< LOD	< LOD	0.360593	< LOD	< LOD	< LOD	< LOD	< LOD	< LOD	0.175449
CD-CHO	NA	1.95866	1.31999	5.58126	< LOD	0.151196	1.86797	5.29705	< LOD	1.17493	1.41053	2.77729	4.16586	2.95738	0.937649	1.3471	4.14448	5.02571	2.66592	1.04217	1.05116	3.10262	< LOD	< LOD	38.682	< LOD	< LOD	< LOD	< LOD	< LOD	< LOD	0.134781	<LOD	<LOD	<LOD	< LOD	<LOD	<LOD	<LOD	< LOD	< LOD	1.09359	<LOD	< LOD	< LOD	< LOD	< LOD	< LOD	0.13094
OptiCHO	< LOD	1.39319	0.812179	3.18635	< LOD	0.215316	0.84459	3.92885	< LOD	0.641567	0.488581	1.93019	2.75078	2.16465	0.59915	0.826266	2.25284	2.68819	1.54352	0.71671	0.624443	1.82554	< LOD	< LOD	30.9609	< LOD	< LOD	< LOD	< LOD	< LOD	< LOD	0.15322	< LOD	< LOD	< LOD	< LOD	< LOD	< LOD	< LOD	< LOD	< LOD	0.896493	< LOD	< LOD	< LOD	< LOD	< LOD	< LOD	0.743237
FortiCHO	NA	1.84747	12.597	4.40479	< LOD	1.20661	2.48409	< LOD	< LOD	1.23481	0.238264	3.32943	5.44053	3.42128	1.13087	2.03064	2.80327	6.84857	2.8906	0.888306	1.69592	3.39094	< LOD	< LOD	34.097	< LOD	< LOD	< LOD	< LOD	< LOD	< LOD	0.411402	< LOD	< LOD	< LOD	0.0392986	< LOD	< LOD	< LOD	< LOD	< LOD	0.452835	< LOD	< LOD	< LOD	< LOD	< LOD	< LOD	0.679069
Acti CHO-P	NA	1.56186	1.67499	5.03467	< LOD	0.225018	2.61014	5.21138	1.00338	1.02347	<LOD	4.12411	6.06009	3.1264	1.5731	1.5714	6.78862	6.48862	3.10478	0.945865	0.886575	4.61056	< LOD	< LOD	32.6891	< LOD	< LOD	< LOD	< LOD	< LOD	< LOD	0.339903	< LOD	< LOD	1.17764	<LOD	<LOD	< LOD	< LOD	< LOD	< LOD	0.484312	10.5869	0.0512267	< LOD	< LOD	< LOD	< LOD	< LOD
BC-P clone
OptiCHO + EFA/B 1.2	NA	1.07	0.98	2.52	< LOD	0.12	1.06	2.19	0.31	0.61	0.6	1.62	2.34	1.53	0.52	0.76	1.77	2.38	1.2	0.7	0.54	1.6	< LOD	< LOD	27.4	< LOD	< LOD	< LOD	< LOD	< LOD	< LOD	0.27	0.06	<LOD	<LOD	0.31	<LOD	<LOD	4.37	< LOD	< LOD	0.31	<LOD	< LOD	< LOD	< LOD	< LOD	< LOD	0.67
OptiCHO + EFA/B 1.4	1.05	0.77	1.14	0.83	< LOD	0.05	1.38	< LOD	0.5	0.58	0.6	1.48	1.88	1.06	0.44	0.59	1.7	1.61	1.3	0.7	0.25	1.35	< LOD	< LOD	20.7	< LOD	< LOD	< LOD	< LOD	< LOD	< LOD	0.61	0.15	<LOD	<LOD	1.14	<LOD	0.19	7.86	< LOD	< LOD	0.26	<LOD	< LOD	< LOD	< LOD	< LOD	< LOD	0.86
OptiCHO + EFA/B 1.6	2.44	0.92	0.54	< LOD	< LOD	< LOD	1.12	< LOD	0.39	0.8	1.1	1.59	2	1.42	0.5	0.72	2.84	2.47	1.7	0.9	<LOD	1.61	< LOD	< LOD	21.8	< LOD	< LOD	< LOD	< LOD	< LOD	< LOD	1.45	0.38	<LOD	0.31	1.54	<LOD	0.95	1.32	< LOD	< LOD	0.16	<LOD	< LOD	< LOD	< LOD	< LOD	< LOD	1
OptiCHO + EFA/B 1.8	1.53	1.28	0.56	< LOD	< LOD	< LOD	0.91	0.31	0.82	1.03	1.6	1.77	2.15	1.95	0.71	0.95	3.94	3.59	2.2	1	<LOD	1.87	< LOD	< LOD	20.3	< LOD	< LOD	< LOD	< LOD	< LOD	< LOD	2.91	0.46	<LOD	0.4	1.93	<LOD	1.54	0.55	< LOD	< LOD	0.11	<LOD	< LOD	< LOD	< LOD	< LOD	< LOD	0.83
OptiCHO + EFA/B 1.10	1.32	1.45	0.37	< LOD	< LOD	< LOD	0.96	0.21	1.27	1.07	1.6	1.65	1.83	2.11	0.76	0.96	4.02	3.68	2.1	1	<LOD	1.83	< LOD	< LOD	11.6	< LOD	< LOD	< LOD	< LOD	< LOD	< LOD	4.57	0.51	<LOD	0.39	2.04	<LOD	1.82	0.51	< LOD	< LOD	0.15	<LOD	< LOD	< LOD	< LOD	< LOD	< LOD	0.6
OptiCHO + EFA/B 2.2	0.62	0.96	0.87	2.3	< LOD	0.1	1.06	1.8	0.34	0.59	0.5	1.56	2.15	1.37	0.55	0.69	1.75	2.18	1.3	0.6	0.39	1.53	< LOD	< LOD	25.4	< LOD	< LOD	< LOD	< LOD	< LOD	< LOD	0.28	0.08	<LOD	<LOD	0.44	<LOD	<LOD	5.08	< LOD	< LOD	0.3	<LOD	< LOD	< LOD	< LOD	< LOD	< LOD	0.69
OptiCHO + EFA/B 2.4	1.24	0.48	0.87	0.22	< LOD	0.02	1.29	< LOD	0.49	0.47	0.7	1.17	1.43	0.8	0.4	0.43	1.65	1.26	1.1	0.6	0.14	1.05	< LOD	< LOD	15.8	< LOD	< LOD	< LOD	< LOD	< LOD	< LOD	0.66	0.21	<LOD	<LOD	1.24	<LOD	0.29	6.54	< LOD	< LOD	0.28	<LOD	< LOD	< LOD	< LOD	< LOD	< LOD	0.71
OptiCHO + EFA/B 2.6	2.05	0.93	0.44	< LOD	< LOD	< LOD	0.93	0.12	0.42	0.76	1.2	1.41	1.68	1.27	0.51	0.73	3.18	2.6	1.7	0.9	<LOD	1.47	< LOD	< LOD	19.4	< LOD	< LOD	< LOD	< LOD	< LOD	< LOD	1.58	0.39	<LOD	0.31	1.57	<LOD	1.19	0.54	< LOD	< LOD	0.1	<LOD	< LOD	< LOD	< LOD	< LOD	< LOD	0.84
OptiCHO + EFA/B 2.8	1.39	1.36	0.68	< LOD	< LOD	< LOD	1.09	0.29	1.01	1.06	1.7	1.81	2.05	1.83	0.74	0.96	4.07	3.53	2.1	1.1	<LOD	1.89	< LOD	< LOD	20.2	< LOD	< LOD	< LOD	< LOD	< LOD	< LOD	3.13	0.43	<LOD	0.39	2.1	<LOD	1.61	0.54	< LOD	< LOD	0.09	<LOD	< LOD	< LOD	< LOD	< LOD	< LOD	0.7
OptiCHO + EFA/B 2.10	1.27	1.46	0.47	< LOD	< LOD	< LOD	1.11	0.23	1.65	1.09	1.5	1.7	1.82	2.24	0.78	0.99	4.2	3.57	2.2	1	<LOD	1.86	< LOD	< LOD	12.9	< LOD	< LOD	< LOD	< LOD	< LOD	< LOD	4.54	0.45	<LOD	0.37	2.41	<LOD	1.81	0.52	< LOD	< LOD	0.1	<LOD	< LOD	< LOD	< LOD	< LOD	< LOD	0.52
OptiCHO + EFC 1.2	0.54	0.93	1.02	2.53	< LOD	0.12	1.16	2.05	0.33	0.59	0.7	1.84	2.64	1.33	0.51	0.71	1.84	2.5	1.52	0.66	0.47	1.81	< LOD	< LOD	24.96	< LOD	< LOD	< LOD	< LOD	< LOD	< LOD	0.29	0.07	< LOD	< LOD	0.42	<LOD	0.04	4.71	< LOD	< LOD	0.33	< LOD	< LOD	0.72	< LOD	< LOD	< LOD	< LOD
OptiCHO + EFC 1.4	1.47	0.6	3.43	0.25	< LOD	0.04	1.9	0.04	0.49	0.5	0.5	1.77	2.65	1.06	0.31	0.55	1.6	2.05	1.19	0.57	0.22	1.75	< LOD	< LOD	14.86	< LOD	< LOD	< LOD	< LOD	< LOD	< LOD	0.61	0.2	< LOD	< LOD	1.3	<LOD	0.28	7.63	< LOD	< LOD	0.27	0.04	< LOD	0.66	< LOD	< LOD	< LOD	< LOD
OptiCHO + EFC 1.6	2.41	0.85	8.85	< LOD	< LOD	0.03	3.76	< LOD	0.35	0.81	0.6	2.97	5.2	1.57	0.27	1.01	2	4.68	2.02	0.59	0.17	3.56	< LOD	< LOD	14.73	< LOD	< LOD	< LOD	< LOD	< LOD	< LOD	1.36	0.41	< LOD	0.31	2.17	<LOD	1.33	2.41	< LOD	< LOD	0.2	0.07	< LOD	0.73	< LOD	< LOD	< LOD	< LOD
OptiCHO + EFC 1.8	1.79	1.35	13	< LOD	< LOD	0.06	5.72	0.26	0.37	1.16	<LOD	4.64	8.08	2.35	0.63	1.5	2.15	7.32	2.78	0.65	0.14	5.49	< LOD	< LOD	8.93	< LOD	< LOD	< LOD	< LOD	< LOD	< LOD	2.35	0.64	< LOD	0.67	2.99	0.04	2.19	2.44	< LOD	< LOD	< LOD	0.07	< LOD	0.52	< LOD	< LOD	< LOD	< LOD
OptiCHO + EFC 1.10	2.16	2.23	16.9	0.31	< LOD	0.11	7.65	0.28	0.8	1.7	<LOD	6.74	12.66	3.55	0.9	2.33	2.77	9.99	4.3	0.86	0.38	8.12	< LOD	< LOD	9.85	< LOD	< LOD	< LOD	< LOD	< LOD	< LOD	4.38	0.73	< LOD	0.99	3.91	0.04	2.57	1.8	< LOD	< LOD	< LOD	0.12	< LOD	0.39	< LOD	< LOD	< LOD	< LOD
OptiCHO + EFC 1.12	2.54	2.81	20.41	0.48	< LOD	0.2	9.57	0.55	1.07	2.07	<LOD	8.85	15.72	4.86	1.39	2.92	3.22	12.66	5.03	0.99	0.66	10.35	< LOD	< LOD	11.99	< LOD	< LOD	< LOD	< LOD	< LOD	< LOD	7.33	0.65	< LOD	1.19	4.33	0.04	2.6	1.37	< LOD	< LOD	< LOD	0.17	< LOD	0.53	< LOD	< LOD	< LOD	< LOD
OptiCHO + EFC 1.14	4.08	3.34	23.31	0.78	< LOD	0.27	11.39	0.71	1.24	2.56	<LOD	10.55	18.82	5.41	1.58	3.7	3.88	15.4	6.21	1.16	1.04	12.42	< LOD	< LOD	14.82	< LOD	< LOD	< LOD	< LOD	< LOD	< LOD	11.25	0.74	0.07	1.26	4.58	0.05	2.83	4.6	< LOD	< LOD	< LOD	0.15	< LOD	0.46	< LOD	< LOD	< LOD	< LOD
OptiCHO + EFC 2.2	0.48	1.03	1.06	2.52	< LOD	0.13	1.17	2.13	0.32	0.62	0.4	1.99	2.79	1.49	0.57	0.75	2.08	2.52	1.29	0.71	0.45	1.9	< LOD	< LOD	26.42	< LOD	< LOD	< LOD	< LOD	< LOD	< LOD	0.31	0.08	< LOD	< LOD	0.43	<LOD	< LOD	4.92	< LOD	< LOD	0.33	< LOD	< LOD	0.73	< LOD	< LOD	< LOD	< LOD
OptiCHO + EFC 2.4	1.48	0.62	3.46	0.34	< LOD	0.04	1.94	< LOD	0.58	0.55	0.4	1.85	2.84	1.09	0.41	0.6	1.63	2.18	1.26	0.59	0.27	1.97	< LOD	< LOD	16.68	< LOD	< LOD	< LOD	< LOD	< LOD	< LOD	0.64	0.18	< LOD	< LOD	1.3	<LOD	0.27	7.99	< LOD	< LOD	0.29	0.03	< LOD	0.67	< LOD	< LOD	< LOD	< LOD
OptiCHO + EFC 2.6	2.59	0.94	9.51	< LOD	< LOD	0.04	3.91	< LOD	0.47	0.83	<LOD	3.3	5.23	1.81	0.38	1.06	1.78	5.04	2.03	0.61	0.21	3.81	< LOD	< LOD	16.47	< LOD	< LOD	< LOD	< LOD	< LOD	< LOD	1.31	0.37	< LOD	0.33	2.08	<LOD	1.2	2.76	< LOD	< LOD	0.22	0.06	< LOD	0.8	< LOD	< LOD	< LOD	< LOD
OptiCHO + EFC 2.8	2.03	1.35	13.62	< LOD	< LOD	0.06	5.75	< LOD	0.38	1.14	<LOD	4.86	7.8	2.25	0.52	1.51	2.04	7.62	2.71	0.67	0.19	5.56	< LOD	< LOD	11.48	< LOD	< LOD	< LOD	< LOD	< LOD	< LOD	2.23	0.56	< LOD	0.62	2.81	0.04	1.99	2.38	< LOD	< LOD	NA	0.09	< LOD	0.52	< LOD	< LOD	< LOD	< LOD
OptiCHO + EFC 2.10	2.57	2.2	17.13	0.36	< LOD	0.12	8.41	0.3	0.88	1.75	<LOD	7.2	13.11	3.47	1	2.39	3.12	10.67	4.09	0.87	0.45	8.65	< LOD	< LOD	13.37	< LOD	< LOD	< LOD	< LOD	< LOD	< LOD	4.29	0.73	< LOD	0.98	3.78	0.05	2.5	2.22	< LOD	< LOD	< LOD	0.1	< LOD	0.42	< LOD	< LOD	< LOD	< LOD
OptiCHO + EFC 2.12	2.87	2.87	20.88	0.44	< LOD	0.18	9.35	0.55	0.94	2.01	<LOD	8.16	15.56	4.46	1.16	2.86	3.34	13.28	4.8	0.95	0.7	9.6	< LOD	< LOD	15.32	< LOD	< LOD	< LOD	< LOD	< LOD	< LOD	7.01	0.7	< LOD	1.1	3.94	0.04	2.52	1.35	< LOD	< LOD	< LOD	0.13	< LOD	0.55	< LOD	< LOD	< LOD	< LOD
OptiCHO + EFC 2.14	4.27	3.28	23.57	1.14	< LOD	0.26	11.7	0.65	1.27	2.48	<LOD	10.66	19.13	5.26	1.56	3.63	4.1	15.76	6.01	1.13	1.11	12.51	< LOD	< LOD	18.57	< LOD	< LOD	< LOD	< LOD	< LOD	< LOD	10.69	0.67	< LOD	1.15	4.14	0.04	2.61	4.97	< LOD	< LOD	< LOD	0.12	< LOD	0.54	< LOD	< LOD	< LOD	< LOD
OptiCHO + Acti a/b 1.2	0.59	0.94	1.05	2.49	< LOD	0.12	1.2	1.95	0.48	0.57	0.5	1.89	2.44	1.27	0.46	0.69	1.76	2.44	1.26	0.61	0.43	1.8	< LOD	< LOD	24.04	< LOD	< LOD	< LOD	< LOD	< LOD	< LOD	0.3	0.07	< LOD	< LOD	0.46	<LOD	0.05	5.18	< LOD	< LOD	0.36	0.05	< LOD	0.68	< LOD	< LOD	< LOD	< LOD
OptiCHO + Acti a/b 1.4	1.54	0.44	1.19	0.13	< LOD	0.07	2.11	< LOD	0.45	0.4	0.6	1.23	1.59	0.78	0.33	0.53	1.37	1.32	1.13	0.52	0.29	1.27	< LOD	< LOD	11.25	< LOD	< LOD	< LOD	< LOD	< LOD	< LOD	0.67	0.21	< LOD	< LOD	1.28	<LOD	0.32	7.35	< LOD	< LOD	0.23	0.05	< LOD	0.73	< LOD	< LOD	< LOD	< LOD
OptiCHO + Acti a/b 1.6	4.4	1.58	3.91	0.21	< LOD	0.66	7.85	0.21	0.2	0.88	0.6	2.7	3.67	1.97	0.68	2.46	2.37	5.28	3.66	0.8	0.8	4.81	< LOD	< LOD	15.09	< LOD	< LOD	< LOD	< LOD	< LOD	< LOD	1.61	0.45	< LOD	0.46	2.43	0.04	1.4	6.24	< LOD	< LOD	0.26	0.12	< LOD	1.31	< LOD	< LOD	< LOD	< LOD
OptiCHO + Acti a/b 1.8	9.16	2.83	5.31	0.24	< LOD	1.21	9.84	0.77	0.38	1.44	<LOD	4.53	6.19	3.57	1.15	4.74	3.76	9.84	6.49	1.17	1.96	8.93	< LOD	< LOD	3.32	< LOD	< LOD	< LOD	< LOD	< LOD	< LOD	2.56	1.04	< LOD	0.94	3.59	0.09	2.49	9.06	< LOD	< LOD	0.18	0.15	< LOD	0.39	< LOD	< LOD	< LOD	< LOD
OptiCHO + Acti a/b 1.10	17.93	4.76	8.62	0.71	< LOD	1.76	18	1.91	0.62	3.06	<LOD	8.78	13.87	6.31	2.66	8.7	7.17	17.21	12.25	1.95	2.63	16.81	< LOD	< LOD	9.56	< LOD	< LOD	< LOD	< LOD	< LOD	< LOD	6.9	1.56	0.08	1.46	4.67	0.07	3.1	12.38	< LOD	< LOD	0.47	0.31	< LOD	0.37	< LOD	< LOD	< LOD	< LOD
OptiCHO + Acti a/b 1.12	21.81	5.7	16.05	1.36	< LOD	2.01	26.43	3.35	0.96	4.38	<LOD	13.22	22.24	NA	4.26	11.9	8.94	24.3	16.48	2.61	2.74	23.65	< LOD	< LOD	14.79	< LOD	< LOD	< LOD	< LOD	< LOD	< LOD	15.57	1.7	NA	1.48	4.78	0.03	3.32	13.59	< LOD	< LOD	0.55	0.25	< LOD	0.46	< LOD	< LOD	< LOD	< LOD
OptiCHO + Acti a/b 1.14	23.53	6.08	17.63	1.4	< LOD	2.16	29.08	3.02	1.23	4.69	NA	15.01	25.07	NA	4.78	12.93	10.75	26.59	17.78	2.67	2.78	25.68	< LOD	< LOD	7.44	< LOD	< LOD	< LOD	< LOD	< LOD	< LOD	25.08	1.75	0.27	0.7	3.65	<LOD	3.12	24.84	< LOD	< LOD	< LOD	< LOD	< LOD	0.34	< LOD	< LOD	< LOD	< LOD
OptiCHO + Acti a/b 2.2	0.57	0.9	1.01	2.49	< LOD	0.11	1.16	2.01	0.28	0.58	0.5	1.89	2.67	1.34	0.48	0.71	1.82	2.52	1.34	0.65	0.45	1.84	< LOD	< LOD	25.11	< LOD	< LOD	< LOD	< LOD	< LOD	< LOD	0.31	0.08	< LOD	< LOD	0.43	<LOD	0.04	5.06	< LOD	< LOD	0.33	0.04	< LOD	0.68	< LOD	< LOD	< LOD	< LOD
OptiCHO + Acti a/b 2.4	1.59	0.53	1.2	0.18	< LOD	0.07	1.99	0.03	0.45	0.4	0.5	1.35	1.69	0.84	0.31	0.59	1.59	1.37	1.19	0.56	0.29	1.49	< LOD	< LOD	12.44	< LOD	< LOD	< LOD	< LOD	< LOD	< LOD	0.63	0.19	< LOD	< LOD	1.26	<LOD	0.29	7.76	< LOD	< LOD	0.24	<LOD	< LOD	0.64	< LOD	< LOD	< LOD	< LOD
OptiCHO + Acti a/b 2.6	4.52	1.63	4.09	0.25	< LOD	0.81	7.98	0.21	0.34	0.93	<LOD	2.73	3.89	2.17	0.67	2.61	2.69	5.48	3.67	0.85	0.92	4.79	< LOD	< LOD	17.56	< LOD	< LOD	< LOD	< LOD	< LOD	< LOD	1.57	0.45	< LOD	0.44	2.39	0.04	1.34	6.89	< LOD	< LOD	0.38	0.11	< LOD	0.82	< LOD	< LOD	< LOD	< LOD
OptiCHO + Acti a/b 2.8	10.38	2.99	5.22	0.24	< LOD	1.25	9.86	0.71	0.23	1.62	0.5	4.91	6.98	4.05	1.27	4.96	4.03	9.33	6.92	1.21	1.57	9.51	< LOD	< LOD	6.62	< LOD	< LOD	< LOD	< LOD	< LOD	< LOD	2.72	1.2	< LOD	0.98	3.77	0.08	2.59	9.47	< LOD	< LOD	0.25	0.16	< LOD	0.45	< LOD	< LOD	< LOD	< LOD
OptiCHO + Acti a/b 2.10	17.43	4.73	8.69	0.78	< LOD	1.87	17.72	1.97	0.6	3.1	<LOD	9.36	14.84	7.46	2.67	8.92	7.39	16.85	11.91	1.97	2.91	17.23	< LOD	< LOD	11.46	< LOD	< LOD	< LOD	< LOD	< LOD	< LOD	6.75	1.47	0.08	1.64	4.75	0.08	3.22	9.96	< LOD	< LOD	0.71	0.29	< LOD	0.38	< LOD	< LOD	< LOD	< LOD
OptiCHO + Acti a/b 2.12	21.15	6.04	15.61	1.36	< LOD	2.05	26.29	3.45	1.13	4.32	<LOD	13.16	21.64	NA	4.12	11.91	9.78	24.85	16.12	2.58	3.28	23.11	< LOD	< LOD	14.18	< LOD	< LOD	< LOD	< LOD	< LOD	< LOD	16.57	1.87	NA	1.64	4.73	0.05	3.34	12.76	< LOD	< LOD	0.47	0.35	< LOD	0.43	< LOD	< LOD	< LOD	< LOD
OptiCHO + Acti a/b 2.14	22.08	6.74	18.57	1.19	< LOD	2.39	30.75	2.89	1.53	4.76	NA	15.26	24.91	NA	4.77	13.14	11.06	28.52	17.67	2.68	3.34	26.21	< LOD	< LOD	6.1	< LOD	< LOD	< LOD	< LOD	< LOD	< LOD	26.92	1.91	0.26	0.74	3.52	<LOD	3.22	23.46	< LOD	< LOD	< LOD	< LOD	< LOD	0.34	< LOD	< LOD	< LOD	< LOD
Forti + EFA/B 1.2	NA	1.44	13.38	3.76	< LOD	0.85	3.15	2.16	0.22	1.24	0.5	3.7	6.12	2.1	1.08	2.01	2.84	6.39	3.03	0.82	1.53	3.9	< LOD	< LOD	31.69	< LOD	< LOD	< LOD	< LOD	< LOD	< LOD	0.54	0.07	< LOD	< LOD	0.57	<LOD	0.05	4.12	< LOD	< LOD	0.34	< LOD	< LOD	0.77	< LOD	< LOD	< LOD	< LOD
Forti + EFA/B 1.4	0.67	0.99	12.36	2.11	< LOD	0.74	4.07	0.18	0.66	1.09	0.6	3.19	5.28	1.68	0.99	1.68	2.7	4.85	2.78	0.78	1.06	3.24	< LOD	< LOD	23.67	< LOD	< LOD	< LOD	< LOD	< LOD	< LOD	0.81	0.18	< LOD	< LOD	1.76	<LOD	0.3	6.75	< LOD	< LOD	0.3	0.04	< LOD	0.87	< LOD	< LOD	< LOD	< LOD
Forti + EFA/B 1.6	NA	0.57	9.12	0.2	< LOD	0.33	4.79	< LOD	0.74	0.9	0.8	2.54	3.1	1.17	0.68	1.18	2.88	2.82	2.15	0.73	0.52	2.34	< LOD	< LOD	11.94	< LOD	< LOD	< LOD	< LOD	< LOD	< LOD	1.01	0.44	< LOD	0.25	2.96	<LOD	1.24	1.03	< LOD	< LOD	< LOD	0.15	< LOD	1.09	< LOD	< LOD	< LOD	< LOD
Forti + EFA/B 1.8	0.59	0.81	6.11	0.15	< LOD	0.25	4.71	< LOD	1.22	1.12	1.5	2.97	3.25	1.54	0.67	1.21	4.67	2.78	2.71	0.91	0.17	2.7	< LOD	< LOD	9.9	< LOD	< LOD	< LOD	< LOD	< LOD	< LOD	1.09	0.58	< LOD	0.42	4.29	<LOD	1.72	0.99	< LOD	< LOD	< LOD	NA	< LOD	0.95	< LOD	< LOD	< LOD	< LOD
Forti + EFA/B 1.10	NA	1.62	5.43	0.24	< LOD	0.18	4.62	< LOD	1.94	1.53	2	3.96	4.97	2.29	1.06	1.52	6.37	2.77	3.57	1.21	<LOD	3.62	< LOD	< LOD	12.86	< LOD	< LOD	< LOD	< LOD	< LOD	< LOD	1.28	0.7	< LOD	0.52	5.83	0.03	1.71	1.55	< LOD	< LOD	NA	NA	< LOD	0.85	< LOD	< LOD	< LOD	< LOD
Forti + EFA/B 1.12	NA	1.94	6.05	0.25	< LOD	0.15	4.96	0.06	2.12	1.83	2.4	5	6.38	2.79	1.3	1.81	7.46	2.3	3.82	1.39	<LOD	4.61	< LOD	< LOD	11.7	< LOD	< LOD	< LOD	< LOD	< LOD	< LOD	2.72	0.77	< LOD	0.64	7.24	0.03	1.72	1.18	< LOD	< LOD	NA	NA	< LOD	1.04	< LOD	< LOD	< LOD	< LOD
Forti + EFA/B 1.14	1.45	2.54	6.34	0.87	< LOD	0.16	5.01	0.05	2.28	2.19	2.8	5.86	7.68	3.45	1.63	2.17	9.61	2.32	4.72	1.57	0.26	5.44	< LOD	< LOD	11.23	< LOD	< LOD	< LOD	< LOD	< LOD	< LOD	3.7	0.74	< LOD	0.63	8.01	0.03	1.6	8.39	< LOD	< LOD	NA	NA	< LOD	0.77	< LOD	< LOD	< LOD	< LOD
Forti + EFA/B 2.2	NA	1.29	12.83	3.88	< LOD	0.82	3.28	2.09	0.19	1.26	<LOD	3.87	6.28	2.06	1.21	2.06	2.9	6.6	3.03	0.85	1.38	3.91	< LOD	< LOD	32.62	< LOD	< LOD	< LOD	< LOD	< LOD	< LOD	0.58	0.09	< LOD	< LOD	0.61	<LOD	0.06	4.5	< LOD	< LOD	0.32	< LOD	< LOD	0.76	< LOD	< LOD	< LOD	< LOD
Forti + EFA/B 2.4	0.66	0.93	11.57	2.04	< LOD	0.71	4.16	0.16	0.44	1.09	0.6	3.27	5.12	1.48	1	1.73	2.71	4.7	2.8	0.81	1.2	3.41	< LOD	< LOD	23.56	< LOD	< LOD	< LOD	< LOD	< LOD	< LOD	0.86	0.18	< LOD	< LOD	1.85	<LOD	0.31	6.9	< LOD	< LOD	0.27	0.04	< LOD	0.82	< LOD	< LOD	< LOD	< LOD
Forti + EFA/B 2.6	NA	0.5	8.59	0.16	< LOD	0.37	4.62	< LOD	0.87	0.95	1.2	2.38	2.99	1.01	0.7	1.23	3.17	2.57	2.49	0.73	0.52	2.25	< LOD	< LOD	11.4	< LOD	< LOD	< LOD	< LOD	< LOD	< LOD	1.06	0.46	< LOD	0.28	3.25	<LOD	1.38	1.12	< LOD	< LOD	< LOD	0.15	< LOD	1.07	< LOD	< LOD	< LOD	< LOD
Forti + EFA/B 2.8	NA	0.88	6.05	0.13	< LOD	0.19	4.7	< LOD	1.25	1.12	2	3.12	3.47	1.51	0.69	1.28	4.54	2.64	3	0.91	0.14	2.79	< LOD	< LOD	8.82	< LOD	< LOD	< LOD	< LOD	< LOD	< LOD	1.03	0.65	< LOD	0.43	4.53	0.03	1.83	0.92	< LOD	< LOD	< LOD	NA	< LOD	0.91	< LOD	< LOD	< LOD	< LOD
Forti + EFA/B 2.10	0.63	1.53	5.04	0.23	< LOD	0.16	4.54	< LOD	2.47	1.53	2.2	4.08	4.78	2.29	1.02	1.52	6.42	2.56	3.44	1.2	<LOD	3.72	< LOD	< LOD	12.21	< LOD	< LOD	< LOD	< LOD	< LOD	< LOD	1.09	0.73	< LOD	0.52	6.02	0.03	1.77	1.63	< LOD	< LOD	NA	NA	< LOD	0.71	< LOD	< LOD	< LOD	< LOD
Forti + EFA/B 2.12	1.15	1.98	4.98	0.18	< LOD	0.13	4.68	< LOD	2.79	1.72	2.2	4.86	5.58	3.14	1.3	1.69	7.08	2.05	3.62	1.3	<LOD	4.27	< LOD	< LOD	9.08	< LOD	< LOD	< LOD	< LOD	< LOD	< LOD	1.92	0.78	< LOD	0.63	6.96	0.04	1.66	1.13	< LOD	< LOD	NA	NA	< LOD	0.85	< LOD	< LOD	< LOD	< LOD
Forti + EFA/B 2.14	1.31	2.6	5.18	0.47	< LOD	0.14	4.72	< LOD	2.48	1.94	2.4	5.83	7.08	3.45	1.4	1.94	8.33	1.87	3.7	1.44	<LOD	5.27	< LOD	< LOD	8.39	< LOD	< LOD	< LOD	< LOD	< LOD	< LOD	3.15	0.76	< LOD	0.64	7.6	0.03	1.53	4.99	< LOD	< LOD	NA	NA	< LOD	0.68	< LOD	< LOD	< LOD	< LOD
Acti + EFA/B 1.3	NA	0.97	1.92	3.79	< LOD	0.11	2.93	1.06	0.85	0.92	<LOD	3.74	5.63	1.7	1.41	1.41	6.98	5.05	2.97	0.93	0.63	4.23	< LOD	< LOD	22.79	< LOD	< LOD	< LOD	< LOD	< LOD	< LOD	0.53	0.11	0.08	1.26	1.17	0.03	0.11	11.55	< LOD	< LOD	0.63	10.09	< LOD	0.41	< LOD	< LOD	< LOD	< LOD
Acti + EFA/B 1.4	1.55	0.82	2.04	2.55	< LOD	0.07	2.78	0.13	1.19	0.91	0.5	3.41	4.97	1.53	1.31	1.29	6.98	4.4	2.79	0.93	0.52	3.94	< LOD	< LOD	20.89	< LOD	< LOD	< LOD	< LOD	< LOD	< LOD	0.68	0.19	0.08	1.2	1.71	0.07	0.27	11.55	< LOD	< LOD	0.35	8.16	< LOD	0.49	< LOD	< LOD	< LOD	< LOD
Acti + EFA/B 1.6	3.47	0.46	0.58	0.07	< LOD	< LOD	1.69	0.27	1.09	0.81	0.6	2.66	3.37	1.1	1.06	0.94	6.29	2.76	2.24	0.88	<LOD	3.7	< LOD	< LOD	10.32	< LOD	< LOD	< LOD	< LOD	< LOD	< LOD	1.6	0.51	< LOD	1.24	2.94	0.16	1.04	3.94	< LOD	< LOD	NA	4.84	< LOD	0.96	< LOD	< LOD	< LOD	< LOD
Acti + EFA/B 1.8	3.77	1.11	1.26	0.17	< LOD	< LOD	2.38	0.63	1.05	1.25	1.4	3.46	4.18	1.79	1.34	1.38	8.01	3.84	3.09	1.21	<LOD	3.75	< LOD	< LOD	18.85	< LOD	< LOD	< LOD	< LOD	< LOD	< LOD	3.49	0.66	< LOD	1.09	4.39	0.28	1.89	1.98	< LOD	< LOD	NA	1.7	< LOD	0.9	< LOD	< LOD	< LOD	< LOD
Acti + EFA/B 1.10	7.2	1.37	1.04	0.11	< LOD	< LOD	1.81	0.46	1.15	1.47	1.6	3.82	5	2.15	1.48	1.62	8.97	4.09	3.67	1.36	<LOD	4.09	< LOD	< LOD	10.59	< LOD	< LOD	< LOD	< LOD	< LOD	< LOD	5.57	0.78	< LOD	0.95	4.28	0.32	2.11	5.21	< LOD	< LOD	NA	0.38	< LOD	0.73	< LOD	< LOD	< LOD	< LOD
Acti + EFA/B 1.12	7.07	1.54	1.57	0.15	< LOD	< LOD	2.09	0.54	1.43	1.65	1.9	4.59	5.52	2.51	1.72	1.82	9.95	4.41	3.92	1.47	<LOD	4.8	< LOD	< LOD	13.5	< LOD	< LOD	< LOD	< LOD	< LOD	< LOD	7.53	0.75	< LOD	0.92	4.59	0.23	2.23	2.14	< LOD	< LOD	0.08	0.25	< LOD	0.67	< LOD	< LOD	< LOD	< LOD
Acti + EFA/B 1.13	6.09	1.59	1.16	< LOD	< LOD	< LOD	2.13	0.57	1.48	1.69	2.1	4.7	5.55	2.5	1.66	1.86	10.42	3.79	4.25	1.44	<LOD	4.8	< LOD	< LOD	7.07	< LOD	< LOD	< LOD	< LOD	< LOD	< LOD	8.68	0.72	< LOD	0.92	4.77	0.21	2.34	2.39	< LOD	< LOD	NA	0.22	< LOD	0.47	< LOD	< LOD	< LOD	< LOD
Acti + EFA/B 2.3	NA	0.91	1.81	3.73	< LOD	0.12	2.79	1.24	0.66	0.98	<LOD	3.77	5.7	1.8	1.47	1.46	7.09	5.06	3.27	0.95	0.65	4.25	< LOD	< LOD	24.67	< LOD	< LOD	< LOD	< LOD	< LOD	< LOD	0.53	0.13	< LOD	1.14	1.04	0.06	0.1	10.54	< LOD	< LOD	0.65	10.23	< LOD	0.4	< LOD	< LOD	< LOD	< LOD
Acti + EFA/B 2.4	1.39	0.82	2.03	2.96	< LOD	0.08	2.88	0.21	0.61	0.96	<LOD	3.7	5.57	1.55	1.37	1.41	7.36	4.71	3.06	0.98	0.6	4.23	< LOD	< LOD	23.37	< LOD	< LOD	< LOD	< LOD	< LOD	< LOD	0.7	0.17	0.08	1.19	1.58	0.09	0.22	11.8	< LOD	< LOD	0.43	8.61	< LOD	0.47	< LOD	< LOD	< LOD	< LOD
Acti + EFA/B 2.6	3.64	0.48	0.86	0.1	< LOD	< LOD	2.01	0.21	0.87	0.8	0.6	2.77	3.67	1.15	1.13	0.97	6.52	3.12	2.48	0.88	0.11	3.27	< LOD	< LOD	13.14	< LOD	< LOD	< LOD	< LOD	< LOD	< LOD	1.43	0.49	< LOD	1.2	2.61	0.18	0.87	4.5	< LOD	< LOD	NA	5.07	< LOD	0.81	< LOD	< LOD	< LOD	< LOD
Acti + EFA/B 2.8	3.62	1.16	1.11	0.15	< LOD	< LOD	2.17	0.64	1.2	1.23	1.5	3.56	4.35	1.92	1.31	1.39	8.31	4.02	3.22	1.21	<LOD	3.75	< LOD	< LOD	20.2	< LOD	< LOD	< LOD	< LOD	< LOD	< LOD	3.17	0.67	< LOD	1.13	3.84	0.31	1.76	2.45	< LOD	< LOD	<LOD	1.92	< LOD	0.81	< LOD	< LOD	< LOD	< LOD
Acti + EFA/B 2.10	6.86	1.53	1.02	0.12	< LOD	< LOD	1.65	0.42	1.64	1.34	1.5	3.97	4.76	2.56	1.41	1.54	8.68	4.45	3.9	1.26	<LOD	4.07	< LOD	< LOD	11.05	< LOD	< LOD	< LOD	< LOD	< LOD	< LOD	4.88	0.7	< LOD	0.92	3.59	0.34	1.86	6.38	< LOD	< LOD	NA	0.41	< LOD	0.57	< LOD	< LOD	< LOD	< LOD
Acti + EFA/B 2.12	8	1.69	1.46	0.17	< LOD	< LOD	1.88	0.48	1.46	1.65	2	4.83	5.73	2.44	1.61	1.8	9.88	4.64	4.24	1.44	<LOD	4.81	< LOD	< LOD	14.84	< LOD	< LOD	< LOD	< LOD	< LOD	< LOD	6.87	0.74	< LOD	0.87	4.09	0.26	2.12	3.05	< LOD	< LOD	0.13	0.21	< LOD	0.6	< LOD	< LOD	< LOD	< LOD
Acti + EFA/B 2.13	7.09	1.9	1.05	< LOD	< LOD	< LOD	1.92	0.55	1.58	1.61	1.9	4.7	5.48	3.07	1.6	1.81	9.74	3.92	3.95	1.41	<LOD	4.77	< LOD	< LOD	9.26	< LOD	< LOD	< LOD	< LOD	< LOD	< LOD	7.99	0.72	< LOD	0.9	4.29	0.2	2.24	1.63	< LOD	< LOD	0.04	0.23	< LOD	0.34	< LOD	< LOD	< LOD	< LOD
Acti + Acti a/b 1.2	NA	1.05	1.62	4.15	< LOD	0.13	2.59	1.84	0.62	0.97	<LOD	4.13	6.16	2.03	1.53	1.54	7.03	5.39	2.91	0.97	0.57	4.61	< LOD	< LOD	27.2	< LOD	< LOD	< LOD	< LOD	< LOD	< LOD	0.47	0.08	< LOD	1.18	0.54	<LOD	< LOD	8.19	< LOD	< LOD	0.7	10.58	< LOD	0.37	< LOD	< LOD	< LOD	< LOD
Acti + Acti a/b 1.4	1.63	0.94	2.36	2.19	< LOD	0.18	3.48	0.17	0.98	0.91	<LOD	3.78	5.75	1.83	1.42	1.55	7.08	4.87	3.08	0.88	0.59	4.52	< LOD	< LOD	20.18	< LOD	< LOD	< LOD	< LOD	< LOD	< LOD	0.65	0.14	< LOD	1.08	1.33	0.09	0.19	14.16	< LOD	< LOD	0.49	8.46	< LOD	0.47	< LOD	< LOD	< LOD	< LOD
Acti + Acti a/b 1.6	4.33	0.97	3.81	0.14	< LOD	0.51	7.01	< LOD	0.74	0.92	<LOD	3.67	5.19	1.77	1.36	2.36	6.49	5.28	3.86	0.86	0.82	5.53	< LOD	< LOD	10.18	< LOD	< LOD	< LOD	< LOD	< LOD	< LOD	1.29	0.48	< LOD	1.27	2.7	0.17	1.03	13.62	< LOD	< LOD	0.05	4.79	< LOD	0.61	< LOD	< LOD	< LOD	< LOD
Acti + Acti a/b 1.8	8.42	2.5	6.35	0.19	< LOD	1.03	12.72	0.65	0.59	1.52	<LOD	5.93	8.6	3.76	1.86	4.9	7.58	8.51	6.68	1.11	1.4	10.31	< LOD	< LOD	5.79	< LOD	< LOD	< LOD	< LOD	< LOD	< LOD	3.88	1.06	0.09	1.64	4.6	0.31	2.02	15.01	< LOD	< LOD	< LOD	2.25	< LOD	0.37	< LOD	< LOD	< LOD	< LOD
Acti + Acti a/b 1.10	14.81	4.42	12.86	0.54	< LOD	1.42	21.51	1.37	0.78	2.74	<LOD	10.37	15.69	6.57	3.12	8.73	8.44	16.08	11.41	1.82	3.07	18.01	< LOD	< LOD	9.29	< LOD	< LOD	< LOD	< LOD	< LOD	< LOD	9.62	1.59	< LOD	2.17	5.62	0.29	2.63	9.7	< LOD	< LOD	< LOD	1.31	< LOD	0.47	< LOD	< LOD	< LOD	< LOD
Acti + Acti a/b 1.12	15.63	6.05	19.47	0.84	< LOD	2.04	30.64	1.73	0.92	3.83	<LOD	14.52	22.12	13.02	4.32	11.82	10.66	23.65	15.66	2.4	3.29	25.2	< LOD	< LOD	7.55	< LOD	< LOD	< LOD	< LOD	< LOD	< LOD	23.03	1.87	NA	2.12	5.6	0.24	2.73	13.43	< LOD	< LOD	< LOD	0.92	< LOD	1.04	< LOD	< LOD	< LOD	< LOD
Acti + Acti a/b 1.14	18.3	7.18	25.07	4.34	< LOD	2.35	37.65	1.47	1.27	4.92	NA	20.31	31.01	16.4	5.63	14.93	16.64	32.39	20.27	2.88	3.67	33.31	< LOD	< LOD	32.64	< LOD	< LOD	< LOD	< LOD	< LOD	< LOD	27.56	1.86	0.38	0.7	4.07	0.03	2.44	52.86	< LOD	< LOD	< LOD	< LOD	< LOD	0.39	< LOD	< LOD	< LOD	< LOD
Acti + Acti a/b 2.2	NA	1.32	2.02	4.7	< LOD	0.17	2.9	2.13	0.84	0.98	<LOD	3.98	5.91	2.14	1.45	1.59	6.94	6.13	3.16	0.97	0.7	4.54	< LOD	< LOD	28.5	< LOD	< LOD	< LOD	< LOD	< LOD	< LOD	0.46	0.07	< LOD	1.1	0.48	<LOD	< LOD	7.33	< LOD	< LOD	0.63	10.63	< LOD	0.51	< LOD	< LOD	< LOD	< LOD
Acti + Acti a/b 2.4	1.52	1.09	2.59	2.53	< LOD	0.2	3.7	0.25	1.12	0.94	<LOD	3.75	5.59	2.02	1.47	1.57	6.8	5.31	3.21	0.91	0.61	4.49	< LOD	< LOD	21.52	< LOD	< LOD	< LOD	< LOD	< LOD	< LOD	0.69	0.14	0.07	1.08	1.29	0.08	0.18	14.09	< LOD	< LOD	0.64	8.71	< LOD	0.59	< LOD	< LOD	< LOD	< LOD
Acti + Acti a/b 2.6	4.54	1.14	4.11	0.19	< LOD	0.57	7.34	0.09	0.88	0.97	<LOD	3.88	5.71	1.92	1.42	2.45	6.48	5.74	3.98	0.87	0.89	5.78	< LOD	< LOD	11.27	< LOD	< LOD	< LOD	< LOD	< LOD	< LOD	1.27	0.49	0.08	1.26	2.67	0.18	0.98	15	< LOD	< LOD	0.11	5.05	< LOD	0.72	< LOD	< LOD	< LOD	< LOD
Acti + Acti a/b 2.8	9.07	2.85	6.97	0.21	< LOD	1.15	13.11	0.73	0.79	1.61	<LOD	6.34	8.99	4.35	1.9	5.19	8.16	9.53	6.88	1.18	2.02	10.89	< LOD	< LOD	7.47	< LOD	< LOD	< LOD	< LOD	< LOD	< LOD	3.82	1.06	0.09	1.67	4.71	0.3	2.03	16.1	< LOD	< LOD	< LOD	2.37	< LOD	0.46	< LOD	< LOD	< LOD	< LOD
Acti + Acti a/b 2.10	14.71	4.84	13.03	0.52	< LOD	1.71	21.96	1.41	1.05	2.68	<LOD	10.23	15.1	8.66	3.05	8.49	8.88	16.56	11.26	1.75	3.28	17.63	< LOD	< LOD	9.19	< LOD	< LOD	< LOD	< LOD	< LOD	< LOD	9.08	1.48	< LOD	2.07	5.53	0.24	2.53	10.65	< LOD	< LOD	< LOD	1.4	< LOD	0.46	< LOD	< LOD	< LOD	< LOD
Acti + Acti a/b 2.12	15.65	6.16	19.88	0.99	< LOD	2.19	31.29	1.81	1.17	3.77	<LOD	15.05	22.57	13.78	4.14	11.66	9.55	24.1	15.32	2.33	3.99	24.52	< LOD	< LOD	7.42	< LOD	< LOD	< LOD	< LOD	< LOD	< LOD	22.29	1.92	< LOD	2.2	5.66	0.24	2.75	13.08	< LOD	< LOD	< LOD	0.96	< LOD	1.12	< LOD	< LOD	< LOD	< LOD
Acti + Acti a/b 2.14	17.83	6.96	26.06	5.42	< LOD	2.17	40.77	1.42	1.45	4.81	3.4	19.06	30.33	13.47	5.45	14.6	15.31	32.76	19.49	2.76	4	31.16	< LOD	< LOD	27.17	< LOD	< LOD	< LOD	< LOD	< LOD	< LOD	26.76	1.78	0.38	0.65	4.03	0.05	2.34	49.81	< LOD	< LOD	NA	< LOD	< LOD	0.4	< LOD	< LOD	< LOD	< LOD
BC-G Clone
OptiCHO + EFA/B 1.2	NA	1.03	0.96	2.67	< LOD	0.13	1	1.98	0.18	0.6	<LOD	1.65	2.14	1.38	0.58	0.74	1.81	2.63	1.3	0.7	0.47	1.61	< LOD	< LOD	27.2	< LOD	< LOD	< LOD	< LOD	< LOD	< LOD	0.2	0.07	<LOD	<LOD	0.29	<LOD	<LOD	3.82	< LOD	< LOD	0.22	<LOD	< LOD	< LOD	< LOD	< LOD	< LOD	0.88
OptiCHO + EFA/B 1.4	NA	0.69	0.94	1.05	< LOD	0.05	1.12	0.33	0.53	0.47	0.4	1.28	1.53	1	0.39	0.52	1.51	1.57	1.2	0.6	0.34	1.17	< LOD	< LOD	16.3	< LOD	< LOD	< LOD	< LOD	< LOD	< LOD	0.2	0.1	<LOD	<LOD	0.88	<LOD	0.13	11.37	< LOD	< LOD	0.31	<LOD	< LOD	< LOD	< LOD	< LOD	< LOD	0.91
OptiCHO + EFA/B 1.6	1.1	0.75	0.8	0.1	< LOD	0.02	1.28	0.1	0.44	0.67	1	1.45	1.67	1.09	0.41	0.61	2.85	1.57	1.4	0.9	<LOD	1.39	< LOD	< LOD	20.2	< LOD	< LOD	< LOD	< LOD	< LOD	< LOD	0.22	0.32	<LOD	0.41	1.46	<LOD	0.62	4.81	< LOD	< LOD	0.14	<LOD	< LOD	< LOD	< LOD	< LOD	< LOD	0.8
OptiCHO + EFA/B 1.8	0.65	1.16	0.79	0.06	< LOD	0.01	1.18	0.15	0.89	1	1.5	1.54	1.43	1.85	0.63	0.9	4.12	2.43	2.3	1.1	<LOD	1.58	< LOD	< LOD	19.8	< LOD	< LOD	< LOD	< LOD	< LOD	< LOD	0.94	0.52	<LOD	0.72	2.27	0.03	2.11	0.99	< LOD	< LOD	0.13	<LOD	< LOD	< LOD	< LOD	< LOD	< LOD	1.21
OptiCHO + EFA/B 1.10	NA	1.38	0.92	0.05	< LOD	< LOD	1.13	0.27	1.55	1.11	1.7	1.64	1.43	2.29	0.72	1.04	4.56	2.77	2.5	1.1	<LOD	1.8	< LOD	< LOD	16.6	< LOD	< LOD	< LOD	< LOD	< LOD	< LOD	1.98	0.66	<LOD	0.78	2.97	0.04	2.59	0.71	< LOD	< LOD	0.21	<LOD	< LOD	< LOD	< LOD	< LOD	< LOD	0.75
OptiCHO + EFA/B 1.12	NA	1.64	1.02	0.04	< LOD	< LOD	1.02	0.18	2.14	1.3	2.2	1.94	1.71	2.72	0.86	1.19	5.15	2.63	3.1	1.1	<LOD	2.07	< LOD	< LOD	12.8	< LOD	< LOD	< LOD	< LOD	< LOD	< LOD	3.09	0.63	<LOD	0.93	4.03	0.06	2.86	0.7	< LOD	< LOD	NA	<LOD	< LOD	< LOD	< LOD	< LOD	< LOD	1.7
OptiCHO + EFA/B 1.14	NA	1.81	1.33	0.04	< LOD	< LOD	1.1	0.19	2.42	1.46	2	2.27	2.25	2.87	1.04	1.36	5.48	2.66	3.3	1.2	<LOD	2.42	< LOD	< LOD	11.4	< LOD	< LOD	< LOD	< LOD	< LOD	< LOD	3.82	0.64	<LOD	1.01	4.98	0.07	2.88	0.6	< LOD	< LOD	NA	<LOD	< LOD	< LOD	< LOD	< LOD	< LOD	0.67
OptiCHO + EFA/B 2.2	NA	1.04	0.93	2.56	< LOD	0.11	0.96	1.9	0.21	0.62	0.7	1.74	2.24	1.53	0.58	0.76	1.68	2.52	1.5	0.7	0.37	1.67	< LOD	< LOD	27.4	< LOD	< LOD	< LOD	< LOD	< LOD	< LOD	0.22	0.12	<LOD	<LOD	0.31	<LOD	0.05	3.87	< LOD	< LOD	0.21	<LOD	< LOD	< LOD	< LOD	< LOD	< LOD	0.92
OptiCHO + EFA/B 2.4	NA	0.64	0.98	1.02	< LOD	0.06	1.12	0.33	0.57	0.46	<LOD	1.26	1.46	1.05	0.4	0.5	1.35	1.55	1	0.6	0.32	1.15	< LOD	< LOD	15.4	< LOD	< LOD	< LOD	< LOD	< LOD	< LOD	0.21	0.11	0.09	<LOD	0.85	<LOD	0.13	11.45	< LOD	< LOD	0.24	<LOD	< LOD	< LOD	< LOD	< LOD	< LOD	1.02
OptiCHO + EFA/B 2.6	1.11	0.65	0.78	0.09	< LOD	0.01	1.24	0.09	0.39	0.65	0.9	1.38	1.58	1.03	0.39	0.58	2.4	1.49	1.5	0.8	<LOD	1.32	< LOD	< LOD	18.9	< LOD	< LOD	< LOD	< LOD	< LOD	< LOD	0.22	0.33	<LOD	0.4	1.43	<LOD	0.62	4.74	< LOD	< LOD	0.15	<LOD	< LOD	< LOD	< LOD	< LOD	< LOD	0.89
OptiCHO + EFA/B 2.8	0.62	1.07	0.77	0.06	< LOD	0.01	1.17	0.16	0.89	0.93	1.4	1.42	1.3	1.7	0.55	0.84	3.9	2.38	2	1	<LOD	1.48	< LOD	< LOD	18.2	< LOD	< LOD	< LOD	< LOD	< LOD	< LOD	0.94	0.51	<LOD	0.67	2.14	<LOD	1.91	0.86	< LOD	< LOD	0.1	<LOD	< LOD	< LOD	< LOD	< LOD	< LOD	1.15
OptiCHO + EFA/B 2.10	0.68	1.38	0.95	0.05	< LOD	< LOD	1.14	0.27	1.45	1.17	1.8	1.74	1.45	2.11	0.72	1.07	4.38	2.77	2.7	1.1	<LOD	1.82	< LOD	< LOD	16.7	< LOD	< LOD	< LOD	< LOD	< LOD	< LOD	2.16	0.54	<LOD	0.86	3.14	0.06	2.51	0.69	< LOD	< LOD	NA	<LOD	< LOD	< LOD	< LOD	< LOD	< LOD	0.75
OptiCHO + EFA/B 2.12	NA	1.57	1.05	0.04	< LOD	0.01	1.05	0.19	2.05	1.37	2.2	1.92	1.82	2.56	0.88	1.22	4.47	2.67	3.1	1.2	<LOD	2.06	< LOD	< LOD	13	< LOD	< LOD	< LOD	< LOD	< LOD	< LOD	3.3	0.64	<LOD	1	4.19	0.06	2.88	0.82	< LOD	< LOD	NA	<LOD	< LOD	< LOD	< LOD	< LOD	< LOD	1.7
OptiCHO + EFA/B 2.14	NA	1.76	1.27	0.03	< LOD	0.01	1.03	0.18	2.57	1.48	2	2.39	2.17	3.08	1.03	1.36	5.16	2.53	3.2	1.2	<LOD	2.54	< LOD	< LOD	12.2	< LOD	< LOD	< LOD	< LOD	< LOD	< LOD	3.96	0.67	<LOD	1.03	4.96	0.08	2.86	0.8	< LOD	< LOD	NA	<LOD	< LOD	< LOD	< LOD	< LOD	< LOD	0.69
Opti + EFC 1.2	0.36	0.776	1.22	2.38	< LOD	0.08	1.08	1.88	0.22	0.53	0.48	1.45	1.9	1.15	0.51	0.67	1.568	2.44	1.42	0.64	0.95	1.47	< LOD	< LOD	22.46	< LOD	< LOD	< LOD	< LOD	< LOD	< LOD	0.45	0.06	<LOD	<LOD	0.37	<LOD	0.04	8.61	< LOD	< LOD	0.38	<LOD	< LOD	< LOD	< LOD	< LOD	< LOD	1.67
Opti + EFC 1.4	0.81	0.69	4.53	0.6	< LOD	0.05	1.91	0.25	0.23	0.56	<LOD	1.72	2.53	1.13	0.44	0.71	1.492	2.75	1.51	0.66	0.64	1.86	< LOD	< LOD	15.62	< LOD	< LOD	< LOD	< LOD	< LOD	< LOD	0.63	0.17	0.08	<LOD	1.41	<LOD	0.27	14.37	< LOD	< LOD	0.49	<LOD	< LOD	< LOD	< LOD	< LOD	< LOD	2.14
Opti + EFC 1.6	2.36	0.984	9.77	0.08	< LOD	0.09	3.65	0.2	0.5	0.79	<LOD	2.6	4.22	1.73	0.53	1.17	1.625	4.86	2.37	0.75	0.63	3.31	< LOD	< LOD	16.44	< LOD	< LOD	< LOD	< LOD	< LOD	< LOD	0.75	0.43	<LOD	0.4	2.27	<LOD	1.27	5.56	< LOD	< LOD	0.25	0.07	< LOD	< LOD	< LOD	< LOD	< LOD	2.23
Opti + EFC 1.8	2.11	1.414	12.1	0.14	< LOD	0.14	4.52	0.4	0.74	0.95	<LOD	3.8	5.9	2.47	0.66	1.73	1.956	6.33	3.18	0.84	0.88	4.83	< LOD	< LOD	13.42	< LOD	< LOD	< LOD	< LOD	< LOD	< LOD	1.86	0.57	<LOD	0.55	3.17	0.03	2.28	1.97	< LOD	< LOD	0.27	0.05	< LOD	< LOD	< LOD	< LOD	< LOD	2.13
Opti + EFC 1.10	2.03	1.874	18.37	0.37	< LOD	0.21	6.8	0.87	0.92	1.57	<LOD	5.26	8.08	3.07	0.99	2.36	2.298	10.46	4.36	0.94	1.22	6.61	< LOD	< LOD	14.1	< LOD	< LOD	< LOD	< LOD	< LOD	< LOD	3.52	0.6	<LOD	0.6	3.92	0.06	2.65	1.2	< LOD	< LOD	<LOD	0.13	< LOD	< LOD	< LOD	< LOD	< LOD	2.47
Opti + EFC 2.2	0.34	0.798	1.24	2.39	< LOD	0.1	1.1	1.89	0.18	0.53	<LOD	1.52	2	1.22	0.57	0.68	1.727	2.45	1.28	0.67	0.63	1.54	< LOD	< LOD	23.87	< LOD	< LOD	< LOD	< LOD	< LOD	< LOD	0.47	0.08	<LOD	<LOD	0.38	<LOD	0.05	9.12	< LOD	< LOD	0.38	0.04	< LOD	< LOD	< LOD	< LOD	< LOD	1.77
Opti + EFC 2.4	0.86	0.698	4.23	0.59	< LOD	0.07	1.79	0.22	0.34	0.52	<LOD	1.73	2.49	1.12	0.45	0.69	1.622	2.55	1.43	0.65	0.64	1.84	< LOD	< LOD	16.12	< LOD	< LOD	< LOD	< LOD	< LOD	< LOD	0.52	0.17	0.08	<LOD	1.1	<LOD	0.26	14.06	< LOD	< LOD	0.37	<LOD	< LOD	< LOD	< LOD	< LOD	< LOD	2.02
Opti + EFC 2.6	2.32	0.961	9.7	0.1	< LOD	0.1	3.59	0.19	0.49	0.79	<LOD	2.63	4.09	1.72	0.49	1.16	1.665	4.82	2.34	0.75	0.67	3.3	< LOD	< LOD	16.49	< LOD	< LOD	< LOD	< LOD	< LOD	< LOD	0.76	0.41	<LOD	0.4	2.19	<LOD	1.22	5.96	< LOD	< LOD	0.15	0.07	< LOD	< LOD	< LOD	< LOD	< LOD	2.21
Opti + EFC 2.8	2.3	1.46	12.73	0.14	< LOD	0.15	4.73	0.43	0.57	1.01	<LOD	4.11	6.04	2.45	0.58	1.84	2.062	6.65	3.44	0.88	0.9	5.16	< LOD	< LOD	14.63	< LOD	< LOD	< LOD	< LOD	< LOD	< LOD	2	0.56	<LOD	0.64	3.34	0.04	2.39	2.19	< LOD	< LOD	0.16	0.1	< LOD	< LOD	< LOD	< LOD	< LOD	2.3
Opti + EFC 2.10	1.07	2.015	20.01	0.45	< LOD	0.23	7.15	0.94	0.81	1.66	<LOD	5.52	8.57	3.28	0.99	2.46	2.433	11.23	4.46	0.96	1.28	6.97	< LOD	< LOD	16.96	< LOD	< LOD	< LOD	< LOD	< LOD	< LOD	3.6	0.6	<LOD	NA	3.86	0.06	2.68	1.12	< LOD	< LOD	<LOD	0.14	< LOD	< LOD	< LOD	< LOD	< LOD	2.07
Opti + Acti a/b 1.2	0.34	0.778	1.64	3.13	< LOD	0.08	1.48	2.54	0.23	0.74	0.48	1.56	2.02	1.12	0.49	0.69	1.592	3.18	1.38	0.66	0.86	1.56	< LOD	< LOD	23.58	< LOD	< LOD	< LOD	< LOD	< LOD	< LOD	0.5	0.07	<LOD	<LOD	0.42	<LOD	0.05	9.02	< LOD	< LOD	0.34	<LOD	< LOD	< LOD	< LOD	< LOD	< LOD	2.09
Opti + Acti a/b 1.4	1.07	0.761	2.4	0.74	< LOD	0.26	2.73	0.29	0.27	0.5	0.44	1.61	2.14	1.15	0.48	1.13	1.616	2.45	1.96	0.72	1.68	2.1	< LOD	< LOD	16.44	< LOD	< LOD	< LOD	< LOD	< LOD	< LOD	0.53	0.18	0.08	<LOD	1.16	<LOD	0.27	16.43	< LOD	< LOD	0.55	0.03	< LOD	< LOD	< LOD	< LOD	< LOD	2.29
Opti + Acti a/b 1.6	4.23	1.529	4.77	0.2	< LOD	0.93	7.52	0.62	0.35	0.83	<LOD	2.7	3.72	2.1	0.84	2.95	2.228	5.44	4.04	1.15	4.18	4.78	< LOD	< LOD	18.7	< LOD	< LOD	< LOD	< LOD	< LOD	< LOD	0.87	0.46	0.09	0.63	2.6	<LOD	1.12	13.64	< LOD	< LOD	0.75	0.11	< LOD	< LOD	< LOD	< LOD	< LOD	2.27
Opti + Acti a/b 1.8	8.26	2.339	8.2	0.41	< LOD	1.25	12.19	1.55	0.62	1.39	0.57	4.32	6.82	3.45	1.69	4.96	3.287	10.19	7.13	1.45	4.38	8.44	< LOD	< LOD	18.86	< LOD	< LOD	< LOD	< LOD	< LOD	< LOD	3.65	0.79	0.14	1.01	3.72	0.09	1.79	17.25	< LOD	< LOD	0.29	0.1	< LOD	< LOD	< LOD	< LOD	< LOD	2.36
Opti + Acti a/b 1.10	9.38	2.572	7.94	0.11	< LOD	1.22	12	2.03	0.93	1.44	0.57	4.66	7.09	3.87	1.85	5.31	3.662	9.88	7.56	1.31	4.51	8.89	< LOD	< LOD	9.6	< LOD	< LOD	< LOD	< LOD	< LOD	< LOD	8.69	0.76	0.1	1.11	4.43	0.14	1.96	13.7	< LOD	< LOD	<LOD	0.07	< LOD	< LOD	< LOD	< LOD	< LOD	2.54
Opti + Acti a/b 2.2	0.3	0.792	1.21	2.35	< LOD	0.09	1.07	1.87	0.19	0.54	0.57	1.46	1.95	1.15	0.47	0.68	1.61	2.42	1.35	0.64	0.54	1.47	< LOD	< LOD	23.21	< LOD	< LOD	< LOD	< LOD	< LOD	< LOD	0.44	0.07	<LOD	<LOD	0.37	<LOD	0.05	7.77	< LOD	< LOD	0.34	<LOD	< LOD	< LOD	< LOD	< LOD	< LOD	1.91
Opti + Acti a/b 2.4	0.99	0.728	2.5	0.76	< LOD	0.26	2.79	0.3	0.31	0.5	<LOD	1.56	2.04	1.15	0.47	1	1.605	2.46	1.79	0.69	0.66	1.99	< LOD	< LOD	15.73	< LOD	< LOD	< LOD	< LOD	< LOD	< LOD	0.52	0.17	0.08	<LOD	1.12	<LOD	0.27	15.61	< LOD	< LOD	0.23	0.04	< LOD	< LOD	< LOD	< LOD	< LOD	2.18
Opti + Acti a/b 2.6	4	1.509	4.83	0.2	< LOD	0.93	7.57	0.62	0.35	0.83	<LOD	2.68	3.41	2.15	0.84	2.76	2.115	5.49	3.88	1.07	3.07	4.56	< LOD	< LOD	17.97	< LOD	< LOD	< LOD	< LOD	< LOD	< LOD	0.88	0.44	0.08	0.65	2.48	<LOD	1.08	13.55	< LOD	< LOD	0.47	0.12	< LOD	< LOD	< LOD	< LOD	< LOD	2.21
Opti + Acti a/b 2.8	8.33	2.385	6.33	0.28	< LOD	1.2	9.67	1.29	0.58	1.09	<LOD	4.49	6.83	3.66	1.78	5.03	3.023	8.24	7.22	1.46	4.34	8.48	< LOD	< LOD	17.72	< LOD	< LOD	< LOD	< LOD	< LOD	< LOD	3.71	0.75	0.15	1.02	3.68	0.09	1.8	16.82	< LOD	< LOD	0.27	0.15	< LOD	< LOD	< LOD	< LOD	< LOD	2.29
Opti + Acti a/b 2.10	9.7	2.544	7.65	0.2	< LOD	1.04	11.86	2	0.93	1.4	0.54	4.89	6.99	4.18	1.62	5.43	3.637	10.11	7.89	1.26	3.56	9.12	< LOD	< LOD	8.36	< LOD	< LOD	< LOD	< LOD	< LOD	< LOD	8.53	0.81	0.14	1.09	4.3	0.17	1.93	14.31	< LOD	< LOD	<LOD	0.07	< LOD	< LOD	< LOD	< LOD	< LOD	2.62
FortiCHO + EFA/B 1.2	NA	1.26	12.06	3.26	< LOD	0.67	2.6	1.98	0.15	1.25	<LOD	3.01	4.84	2.44	1.22	1.94	1.92	5.51	3.1	0.8	0.87	3.26	< LOD	< LOD	32.5	< LOD	< LOD	< LOD	< LOD	< LOD	< LOD	0.58	0.05	<LOD	<LOD	0.51	<LOD	<LOD	3.84	< LOD	< LOD	0.28	<LOD	< LOD	< LOD	< LOD	< LOD	< LOD	0.86
FortiCHO + EFA/B 1.4	NA	1.01	11.34	2.16	< LOD	0.67	3.48	0.77	0.55	1.08	<LOD	2.8	4.53	1.72	0.99	1.7	1.81	4.88	2.5	0.7	0.75	2.87	< LOD	< LOD	22.7	< LOD	< LOD	< LOD	< LOD	< LOD	< LOD	0.53	0.11	<LOD	<LOD	1.34	<LOD	0.18	8.6	< LOD	< LOD	0.24	<LOD	< LOD	< LOD	< LOD	< LOD	< LOD	0.94
FortiCHO + EFA/B 1.6	NA	0.65	13.57	0.56	< LOD	0.42	4.43	0.19	0.87	0.93	0.7	2.06	3.03	1.28	0.77	1.39	1.87	3.04	2.4	0.8	0.68	2.13	< LOD	< LOD	15.1	< LOD	< LOD	< LOD	< LOD	< LOD	< LOD	0.11	0.31	<LOD	0.29	2.48	<LOD	0.91	3	< LOD	< LOD	<LOD	<LOD	< LOD	< LOD	< LOD	< LOD	< LOD	1.05
FortiCHO + EFA/B 1.8	NA	0.92	7.53	0.31	< LOD	0.29	5.03	0.06	1.59	1.25	1.6	2.38	2.62	1.77	0.88	1.5	3.84	3.02	3.2	1	0.54	2.46	< LOD	< LOD	15.5	< LOD	< LOD	< LOD	< LOD	< LOD	< LOD	NA	0.6	<LOD	0.7	4.39	0.03	2.3	1.8	< LOD	< LOD	NA	<LOD	< LOD	< LOD	< LOD	< LOD	< LOD	0.95
FortiCHO + EFA/B 1.10	NA	1.19	5.01	0.18	< LOD	0.2	4.5	0.07	2.67	1.41	2.2	2.63	2.94	2.11	0.96	1.55	4.55	2.7	3.6	1.1	0.34	2.65	< LOD	< LOD	9.5	< LOD	< LOD	< LOD	< LOD	< LOD	< LOD	NA	0.72	<LOD	0.86	6.05	0.05	2.65	1.2	< LOD	< LOD	NA	<LOD	< LOD	< LOD	< LOD	< LOD	< LOD	0.79
FortiCHO + EFA/B 1.12	NA	1.73	4.6	0.21	< LOD	0.17	4.2	0.07	3.26	1.73	2.5	3.55	4.13	3	1.19	1.88	5.61	2.98	4.3	1.3	0.33	3.55	< LOD	< LOD	11.3	< LOD	< LOD	< LOD	< LOD	< LOD	< LOD	0.49	0.75	<LOD	1	7.21	0.06	2.6	1.4	< LOD	< LOD	NA	<LOD	< LOD	< LOD	< LOD	< LOD	< LOD	0.66
FortiCHO + EFA/B 1.14	NA	1.5	3.41	0.13	< LOD	0.1	2.97	0.06	2.52	1.38	1.7	3.11	3.8	2.66	1.02	1.48	4.73	1.99	3.3	1	0.24	2.96	< LOD	< LOD	5.3	< LOD	< LOD	< LOD	< LOD	< LOD	< LOD	0.94	0.54	<LOD	0.81	5.88	0.04	1.73	1.5	< LOD	< LOD	NA	<LOD	< LOD	< LOD	< LOD	< LOD	< LOD	0.53
FortiCHO + EFA/B 2.2	NA	1.22	12.18	3.55	< LOD	0.61	2.82	2.12	0.08	1.2	<LOD	2.98	4.84	2.15	1.14	1.86	1.9	5.91	3	0.8	0.82	3.19	< LOD	< LOD	31.2	< LOD	< LOD	< LOD	< LOD	< LOD	< LOD	0.56	0.06	<LOD	<LOD	0.5	<LOD	0.05	3.84	< LOD	< LOD	0.31	<LOD	< LOD	< LOD	< LOD	< LOD	< LOD	0.96
FortiCHO + EFA/B 2.4	NA	0.93	11.57	1.88	< LOD	0.62	3.14	0.7	0.59	1.07	0.5	2.66	4.31	1.71	1.06	1.65	1.81	4.45	2.7	0.7	0.69	2.75	< LOD	< LOD	21.4	< LOD	< LOD	< LOD	< LOD	< LOD	< LOD	0.51	0.15	<LOD	<LOD	1.33	<LOD	0.19	9.72	< LOD	< LOD	0.24	<LOD	< LOD	< LOD	< LOD	< LOD	< LOD	0.92
FortiCHO + EFA/B 2.6	NA	0.58	10.52	0.56	< LOD	0.42	4.6	0.2	0.88	1.01	0.9	2.2	3.07	1.21	0.82	1.42	2.31	3.11	2.5	0.8	0.71	2.25	< LOD	< LOD	15.1	< LOD	< LOD	< LOD	< LOD	< LOD	< LOD	0.11	0.36	<LOD	0.35	2.63	<LOD	0.94	3.64	< LOD	< LOD	NA	<LOD	< LOD	< LOD	< LOD	< LOD	< LOD	0.95
FortiCHO + EFA/B 2.8	NA	0.86	6.51	0.29	< LOD	0.29	4.73	0.06	1.62	1.21	1.4	2.28	2.57	1.53	0.87	1.43	3.69	2.83	3	1	0.51	2.37	< LOD	< LOD	14.4	< LOD	< LOD	< LOD	< LOD	< LOD	< LOD	NA	0.64	<LOD	0.66	4.16	0.03	2.18	1.6	< LOD	< LOD	NA	<LOD	< LOD	< LOD	< LOD	< LOD	< LOD	1.21
FortiCHO + EFA/B 2.10	NA	1.21	5.16	0.18	< LOD	0.23	4.61	0.12	2.39	1.33	2.1	2.53	2.83	2.16	0.87	1.51	4.64	2.85	3.3	1.1	0.32	2.55	< LOD	< LOD	9.6	< LOD	< LOD	< LOD	< LOD	< LOD	< LOD	NA	0.68	<LOD	0.82	5.54	0.06	2.52	1.1	< LOD	< LOD	NA	<LOD	< LOD	< LOD	< LOD	< LOD	< LOD	0.64
FortiCHO + EFA/B 2.12	NA	1.62	5.02	0.21	< LOD	0.17	4.37	0.08	3.05	1.75	2.5	3.64	4.17	3.08	1.25	1.9	6.01	3.08	4.3	1.3	0.35	3.55	< LOD	< LOD	11	< LOD	< LOD	< LOD	< LOD	< LOD	< LOD	0.46	0.69	<LOD	0.93	6.99	0.06	2.71	1	< LOD	< LOD	NA	<LOD	< LOD	< LOD	< LOD	< LOD	< LOD	0.62
FortiCHO + EFA/B 2.14	NA	2.78	6.89	0.24	< LOD	0.23	5.77	0.13	4.68	2.74	3.8	5.95	7.27	4.7	1.94	2.89	9.4	3.91	6.5	1.9	0.5	5.75	< LOD	< LOD	11.7	< LOD	< LOD	< LOD	< LOD	< LOD	< LOD	1.6	1.01	<LOD	1.61	11.18	0.06	3.43	2.6	< LOD	< LOD	NA	<LOD	< LOD	< LOD	< LOD	< LOD	< LOD	0.88
ActiCHO + EFA/B 1.2	NA	1.37	1.71	4.94	< LOD	0.17	2.86	2.37	1.29	1.1	<LOD	3.34	5.46	2.8	1.31	1.59	5.89	6.19	3.2	1	0.54	3.88	< LOD	< LOD	32.6	< LOD	< LOD	< LOD	< LOD	< LOD	< LOD	0.43	0.09	<LOD	1.27	0.35	<LOD	0.05	3.83	< LOD	< LOD	0.35	11.55	< LOD	< LOD	< LOD	< LOD	< LOD	0.74
ActiCHO + EFA/B 1.4	NA	1.26	1.7	3.41	< LOD	0.15	2.64	1.4	1.49	0.96	0.5	2.96	4.68	2.57	1.14	1.45	5.69	5.08	3.2	0.9	0.62	3.47	< LOD	< LOD	26.5	< LOD	< LOD	< LOD	< LOD	< LOD	< LOD	0.45	0.1	<LOD	0.95	0.75	<LOD	0.1	8.22	< LOD	< LOD	0.3	9.75	< LOD	< LOD	< LOD	< LOD	< LOD	0.75
ActiCHO + EFA/B 1.6	1.43	0.99	1.89	1.05	< LOD	0.1	2.79	0.87	1.73	0.93	0.6	2.75	4.36	2.08	1.06	1.32	6.08	4.59	2.9	0.9	0.52	1.63	< LOD	< LOD	18.4	< LOD	< LOD	< LOD	< LOD	< LOD	< LOD	0.44	0.2	<LOD	1.23	1.47	0.06	0.33	12.4	< LOD	< LOD	0.3	8.77	< LOD	< LOD	< LOD	< LOD	< LOD	0.84
ActiCHO + EFA/B 1.8	3.39	0.78	1.39	0.14	< LOD	0.03	2.52	0.38	1.8	0.91	1.1	2.29	3.26	1.93	0.96	1.15	5.67	3.61	2.6	1	0.28	2.71	< LOD	< LOD	15	< LOD	< LOD	< LOD	< LOD	< LOD	< LOD	0.64	0.46	<LOD	1.19	2.66	0.09	1.11	5.49	< LOD	< LOD	<LOD	5.88	< LOD	< LOD	< LOD	< LOD	< LOD	1.1
ActiCHO + EFA/B 1.10	1.85	0.94	1.08	0.08	< LOD	< LOD	1.97	0.69	2.25	1.01	1.4	2.21	2.55	2.04	0.9	1.17	5.88	3.19	2.8	1.1	0.12	2.5	< LOD	< LOD	11.1	< LOD	< LOD	< LOD	< LOD	< LOD	< LOD	1.7	0.61	<LOD	1.07	3.65	0.18	2.24	1.58	< LOD	< LOD	<LOD	3.42	< LOD	< LOD	< LOD	< LOD	< LOD	0.59
ActiCHO + EFA/B 1.12	3.15	1.6	2.05	0.12	< LOD	0.02	2.17	0.83	2.49	1.38	1.8	3.08	3.55	3.23	1.2	1.61	7.45	4.26	3.6	1.4	0.18	3.29	< LOD	< LOD	16	< LOD	< LOD	< LOD	< LOD	< LOD	< LOD	3.41	0.75	<LOD	NA	4.09	0.34	2.79	2.45	< LOD	< LOD	NA	1.53	< LOD	< LOD	< LOD	< LOD	< LOD	1.51
ActiCHO + EFA/B 1.14	4.04	1.63	1.7	0.05	< LOD	< LOD	1.98	0.73	2.89	1.47	1.7	2.97	3.47	3.19	1.23	1.58	7.11	3.87	3.8	1.4	0.13	3.2	< LOD	< LOD	6.8	< LOD	< LOD	< LOD	< LOD	< LOD	< LOD	5.67	0.74	<LOD	NA	4.39	0.44	2.81	1.8	< LOD	< LOD	NA	0.46	< LOD	< LOD	< LOD	< LOD	< LOD	0.45
ActiCHO + EFA/B 2.2	NA	1.38	1.59	4.59	< LOD	0.17	2.68	2.2	1.33	1.03	<LOD	3.36	5.28	2.86	1.19	1.55	5.44	5.78	3	1	0.63	3.81	< LOD	< LOD	31.3	< LOD	< LOD	< LOD	< LOD	< LOD	< LOD	0.45	0.07	<LOD	1.02	0.29	<LOD	<LOD	3.72	< LOD	< LOD	0.37	10.73	< LOD	< LOD	< LOD	< LOD	< LOD	0.73
ActiCHO + EFA/B 2.4	NA	1.11	1.7	3.4	< LOD	0.13	2.65	1.4	1.4	1.02	<LOD	3.29	5.19	2.43	1.16	1.53	5.48	5.09	3.1	1	0.67	3.74	< LOD	< LOD	27.5	< LOD	< LOD	< LOD	< LOD	< LOD	< LOD	0.46	0.1	<LOD	0.8	0.78	0.03	0.1	8.62	< LOD	< LOD	0.26	10.6	< LOD	< LOD	< LOD	< LOD	< LOD	0.77
ActiCHO + EFA/B 2.6	1.44	0.98	1.96	1.09	< LOD	0.09	2.93	0.9	1.73	0.92	0.5	2.77	4.49	2.13	1	1.34	5.49	4.76	3	0.9	0.51	3.22	< LOD	< LOD	18.8	< LOD	< LOD	< LOD	< LOD	< LOD	< LOD	0.44	0.22	<LOD	0.84	1.49	0.06	0.36	12.74	< LOD	< LOD	0.37	8.92	< LOD	< LOD	< LOD	< LOD	< LOD	0.75
ActiCHO + EFA/B 2.8	3.78	0.79	1.29	0.13	< LOD	0.03	2.5	0.36	2.06	0.93	1	2.38	3.54	1.94	0.93	1.17	5.49	3.49	2.6	1	0.28	2.82	< LOD	< LOD	14.9	< LOD	< LOD	< LOD	< LOD	< LOD	< LOD	0.62	0.49	<LOD	NA	2.75	0.09	1.18	6	< LOD	< LOD	0.14	6.09	< LOD	< LOD	< LOD	< LOD	< LOD	0.94
ActiCHO + EFA/B 2.10	2.69	1.06	1.11	0.08	< LOD	0.01	2.08	0.86	2.22	1.1	1.5	2.28	2.82	2.41	1	1.28	5.73	3.39	3.1	1.2	0.15	2.62	< LOD	< LOD	12.2	< LOD	< LOD	< LOD	< LOD	< LOD	< LOD	1.82	0.63	<LOD	1.21	3.79	0.2	2.4	1.82	< LOD	< LOD	0.06	3.69	< LOD	< LOD	< LOD	< LOD	< LOD	0.59
ActiCHO + EFA/B 2.12	3.82	1.62	2.2	0.13	< LOD	0.03	2.26	0.88	2.59	1.48	1.7	3.03	3.76	3.38	1.12	1.64	7.24	4.59	4	1.5	0.18	3.33	< LOD	< LOD	16.1	< LOD	< LOD	< LOD	< LOD	< LOD	< LOD	3.58	0.77	<LOD	NA	4.05	0.34	2.79	2.57	< LOD	< LOD	NA	1.53	< LOD	< LOD	< LOD	< LOD	< LOD	1.59
ActiCHO + EFA/B 2.14	4.92	1.66	1.87	0.04	< LOD	0.01	2	0.72	3.08	1.55	1.7	3.35	3.84	3.48	1.24	1.69	7.38	4.19	3.9	1.4	0.16	3.54	< LOD	< LOD	7.1	< LOD	< LOD	< LOD	< LOD	< LOD	< LOD	6.15	0.81	<LOD	NA	4.36	0.53	2.94	1.8	< LOD	< LOD	NA	0.44	< LOD	< LOD	< LOD	< LOD	< LOD	0.42
ActiCHO + Acti a/b 1.2	NA	1.2	1.45	4.2	< LOD	0.16	2.45	1.99	1.2	0.93	<LOD	2.86	4.61	2.55	1.11	1.37	5.04	5.31	2.7	0.8	0.56	3.31	< LOD	< LOD	27.6	< LOD	< LOD	< LOD	< LOD	< LOD	< LOD	0.39	0.07	<LOD	NA	0.26	<LOD	<LOD	3.51	< LOD	< LOD	0.22	9.5	< LOD	< LOD	< LOD	< LOD	< LOD	0.65
ActiCHO + Acti a/b 1.4	NA	1.24	1.65	3.38	< LOD	0.14	2.68	1.39	1.41	0.99	0.5	3.03	4.89	2.71	1.14	1.44	5.47	5.12	3	0.9	0.55	3.49	< LOD	< LOD	26.1	< LOD	< LOD	< LOD	< LOD	< LOD	< LOD	0.45	0.09	<LOD	NA	0.78	0.04	0.1	8.54	< LOD	< LOD	0.34	10.17	< LOD	< LOD	< LOD	< LOD	< LOD	0.79
ActiCHO + Acti a/b 1.6	1.44	1.12	2.19	1.15	< LOD	0.19	3.55	0.96	1.77	0.96	<LOD	2.91	4.58	2.55	1.02	1.55	5.5	5.01	3.2	0.9	0.67	3.6	< LOD	< LOD	18.3	< LOD	< LOD	< LOD	< LOD	< LOD	< LOD	0.47	0.21	<LOD	NA	1.57	0.06	0.34	13.89	< LOD	< LOD	0.27	9.04	< LOD	< LOD	< LOD	< LOD	< LOD	0.78
ActiCHO + Acti a/b 1.8	4.09	1.43	3.22	0.24	< LOD	0.44	6.36	0.75	2.04	1.03	<LOD	3.04	4.9	2.79	1.05	2.39	5.69	5.47	3.8	1	0.75	4.56	< LOD	< LOD	12.7	< LOD	< LOD	< LOD	< LOD	< LOD	< LOD	0.73	0.53	<LOD	0.67	3.27	0.13	1.29	9.95	< LOD	< LOD	<LOD	6.67	< LOD	< LOD	< LOD	< LOD	< LOD	0.92
ActiCHO + Acti a/b 1.10	5.47	2.3	5.38	0.24	< LOD	0.76	10.01	1.3	2.7	1.33	<LOD	3.61	5.87	4.12	1.21	3.98	6.3	7.66	NA	1.3	1.65	6.25	< LOD	< LOD	11.4	< LOD	< LOD	< LOD	< LOD	< LOD	< LOD	2.91	0.79	<LOD	<LOD	5.14	0.31	2.43	3.37	< LOD	< LOD	<LOD	4.25	< LOD	< LOD	< LOD	< LOD	< LOD	0.54
ActiCHO + Acti a/b 1.12	6.51	3.2	8.63	0.48	< LOD	1.04	16.55	1.94	2.36	1.92	<LOD	5.69	9.04	5.48	1.61	6.16	7.04	13.56	6.7	1.6	1.46	9.96	< LOD	< LOD	15.3	< LOD	< LOD	< LOD	< LOD	< LOD	< LOD	7.87	1.01	<LOD	<LOD	6.01	0.47	3.14	3.33	< LOD	< LOD	<LOD	2.57	< LOD	< LOD	< LOD	< LOD	< LOD	2.01
ActiCHO + Acti a/b 1.14	9.26	4.1	14.17	0.61	< LOD	1.43	22.64	2.52	3.32	2.95	<LOD	8.6	14.09	7.71	2.95	8.71	9.54	19.02	10.7	2.1	2.61	14.79	< LOD	< LOD	14.6	< LOD	< LOD	< LOD	< LOD	< LOD	< LOD	17.33	1.34	<LOD	<LOD	7.06	0.58	3.9	7.94	< LOD	< LOD	<LOD	1.82	< LOD	< LOD	< LOD	< LOD	< LOD	0.89
ActiCHO + Acti a/b 2.2	NA	1.46	1.74	4.72	< LOD	0.19	2.82	2.23	1.39	1.07	0.7	3.28	5.21	2.88	1.16	1.59	5.49	5.94	3.6	1	0.68	3.79	< LOD	< LOD	32.4	< LOD	< LOD	< LOD	< LOD	< LOD	< LOD	0.44	0.1	<LOD	NA	0.31	<LOD	0.06	3.86	< LOD	< LOD	0.24	10.93	< LOD	< LOD	< LOD	< LOD	< LOD	0.7
ActiCHO + Acti a/b 2.4	NA	1.38	1.89	3.9	< LOD	0.15	2.97	1.61	1.38	1.04	<LOD	3.13	5.06	2.76	1.16	1.51	5.79	5.8	3.2	1	0.59	3.63	< LOD	< LOD	27.7	< LOD	< LOD	< LOD	< LOD	< LOD	< LOD	0.49	0.11	<LOD	NA	0.72	<LOD	0.1	8.42	< LOD	< LOD	0.38	10.64	< LOD	< LOD	< LOD	< LOD	< LOD	0.84
ActiCHO + Acti a/b 2.6	1.35	1.24	2.64	1.67	< LOD	0.22	3.87	1.06	1.75	1.01	<LOD	3.08	4.97	2.7	1.13	1.62	5.68	5.69	3.3	1	0.73	3.88	< LOD	< LOD	20.8	< LOD	< LOD	< LOD	< LOD	< LOD	< LOD	0.51	0.19	<LOD	NA	1.42	0.05	0.31	14.31	< LOD	< LOD	0.37	9.46	< LOD	< LOD	< LOD	< LOD	< LOD	0.78
ActiCHO + Acti a/b 2.8	4.27	1.53	3.45	0.3	< LOD	0.47	6.49	0.82	1.86	1.19	<LOD	3.32	5.39	3.33	1.17	2.58	6.54	6.11	4.4	1.1	0.86	5.03	< LOD	< LOD	17.1	< LOD	< LOD	< LOD	< LOD	< LOD	< LOD	0.76	0.41	<LOD	0.86	2.98	0.11	1.07	13.74	< LOD	< LOD	0.25	7.24	< LOD	< LOD	< LOD	< LOD	< LOD	0.97
ActiCHO + Acti a/b 2.10	6.76	2.13	5.13	0.25	< LOD	0.72	10.2	1.27	2.13	1.37	<LOD	3.9	6.61	4.04	1.33	3.94	6.33	7.93	4.5	1.3	1.01	6.69	< LOD	< LOD	14.1	< LOD	< LOD	< LOD	< LOD	< LOD	< LOD	2.95	0.83	<LOD	<LOD	4.81	0.31	2.27	6.17	< LOD	< LOD	<LOD	4.66	< LOD	< LOD	< LOD	< LOD	< LOD	0.58
ActiCHO + Acti a/b 2.12	7.53	3.19	10.08	0.51	< LOD	1.01	15.78	1.87	2.45	1.93	<LOD	5.75	9.46	6.03	1.84	6.19	6.9	13.35	6.4	1.6	1.29	10.14	< LOD	< LOD	18.7	< LOD	< LOD	< LOD	< LOD	< LOD	< LOD	7.8	0.92	<LOD	<LOD	5.76	0.43	2.9	4.82	< LOD	< LOD	<LOD	2.89	< LOD	< LOD	< LOD	< LOD	< LOD	4.05
ActiCHO + Acti a/b 2.14	10.12	3.78	14.38	0.64	< LOD	1.25	21.24	2.27	3.01	2.85	<LOD	8.06	13.59	7.5	2.79	8.23	7.77	18.42	10.5	2	1.68	14.23	< LOD	< LOD	16.8	< LOD	< LOD	< LOD	< LOD	< LOD	< LOD	17.01	1.35	<LOD	<LOD	6.51	0.48	3.46	25.17	< LOD	< LOD	<LOD	2.21	< LOD	< LOD	< LOD	< LOD	< LOD	0.77
[truncated: 2 more columns]
